# Supplementary material for: Transcriptional mechanism by which IS5 activates the fucAO operon in Escherichia coli
Source: Nucleic Acids Res. 2025 Mar 11;53(5):gkaf172. doi: 10.1093/nar/gkaf172 (PMC11894529; doi:10.1093/nar/gkaf172)
Supplement: gkaf172_Supplemental_Files [file gkaf172_supplemental_files.zip]

Archive with 2 entries (2 files):
- Supplementary Table 1_Rev_final_0208.pdf
- Supplementary Table 2_Rev_final_0208.pdf
